# Supplementary material for: Turkish Final Year Medical Students’ Exposure to and Attitudes Concerning Drug Company Interactions: A Perspective from a Minimally Regulated Environment for Medical Students
Source: PLoS One. 2016 Dec 15;11(12):e0168094. doi: 10.1371/journal.pone.0168094 (PMC5158011; doi:10.1371/journal.pone.0168094)
Supplement: S2 Fig — (XLSX) [file pone.0168094.s002.xlsx]

## Sheet: Sayfa1
Number	Q1	Q2	Q3	Q4	Q5	Q6.a	Q6.b	Q6.c	Q6.d	Q6.e	Q7	Q8	Q9	Q10.1	Q10.2	Q10.3	Q10.4	Q10.5	Q10.6	Q11	P1	P2	P3	P4	P5	P6	P7	P8	P9	P10	P11	P12	P13	P14	P15	P16	P17	P18	P19
1	1990	f	0	3	1	0	.	.	.	.	6	.	.	.	.	.	.	.	.	0	0	1	0	1	0	1	.	1	1	1	1	.	0	0	1	1	1	.	1
2	1989	f	1	2	1	1	1	.	1	.	5	3	1	1	1	0	0	0	1	0	0	0	0	0	1	1	1	.	1	1	1	0	0	0	1	1	0	1	1
3	1991	m	0	3	1	1	.	.	.	1	5	4	1	1	1	0	0	0	1	0	0	1	0	0	1	0	1	1	0	1	1	0	0	.	1	0	.	1	.
4	1991	m	0	3	1	1	.	.	1	1	4	5	4	1	1	0	0	0	1	0	0	.	0	0	1	.	1	1	.	.	1	1	.	1	1	1	0	1	.
5	.	f	0	8	0	1	.	.	1	.	5	6	1	1	1	0	0	0	1	0	0	1	0	0	1	0	0	0	0	1	1	0	0	1	1	0	1	1	0
6	1989	f	0	6	0	1	.	.	1	.	1	4	5	0	1	0	0	0	0	0	0	1	0	0	1	1	1	1	0	0	0	0	1	0	1	1	0	1	1
7	1991	m	0	3	0	1	.	.	1	1	4	1	6	1	1	0	0	0	0	0	0	1	0	0	.	1	.	1	.	.	1	.	.	1	0	.	.	1	.
8	1990	f	0	3	0	0	.	.	.	.	6	.	.	0	0	0	0	0	0	0	0	0	0	1	0	0	1	1	1	0	0	1	0	0	1	.	0	1	1
9	1991	f	0	3	0	1	1	.	1	.	4	6	4	1	1	0	0	0	0	1	1	0	0	0	1	.	1	0	0	0	1	0	0	.	1	1	0	.	0
10	1991	m	0	3	0	1	.	.	1	.	4	6	4	1	1	0	0	0	0	0	0	1	0	0	1	1	1	1	1	1	1	0	0	0	1	1	0	1	1
11	1991	f	1	3	0	1	.	.	1	.	5	4	3	1	1	0	0	0	1	0	1	0	1	0	.	1	1	1	0	.	1	0	.	1	1	.	.	.	.
12	1991	m	0	6	0	1	1	.	.	.	4	6	4	1	1	0	0	0	0	0	0	1	0	0	1	0	0	0	0	1	1	0	0	1	1	1	1	1	0
13	1990	f	0	3	1	1	1	1	1	.	5	5	1	1	0	0	0	0	1	0	0	0	0	0	.	1	1	1	1	.	0	0	1	1	0	.	0	1	0
14	1990	m	0	3	0	1	.	.	.	.	6	5	4	1	0	0	0	0	0	0	1	0	0	0	0	1	0	.	0	.	0	1	0	1	0	0	0	1	.
15	1989	f	0	5	1	1	.	1	.	.	5	6	5	1	1	1	0	0	0	0	1	.	.	0	1	1	1	1	0	1	0	1	0	1	0	0	0	1	.
17	1989	f	0	3	0	1	1	.	1	1	5	5	5	1	1	0	0	0	0	0	1	0	0	0	0	0	0	1	0	1	0	.	1	1	1	1	1	1	1
18	1990	m	1	3	0	1	.	.	1	1	5	5	1	1	1	1	0	0	0	0	0	0	1	0	1	0	1	1	0	1	1	1	0	1	1	.	0	1	.
19	1989	f	0	6	1	1	.	1	1	1	5	5	4	1	1	1	0	0	0	0	1	.	.	0	1	1	1	1	0	.	0	1	0	1	0	0	0	1	.
20	1989	f	0	.	1	1	.	1	1	.	5	5	5	1	1	1	0	0	0	0	1	.	.	0	1	1	1	1	0	.	0	1	0	1	0	0	0	1	1
21	1989	m	0	3	1	1	1	.	1	1	5	4	4	1	1	1	0	0	0	0	1	.	.	0	1	1	1	1	0	.	0	1	0	1	0	0	0	1	.
22	1991	f	0	3	0	1	.	1	1	1	5	3	4	1	1	1	.	.	1	0	0	1	1	1	1	0	1	1	0	1	1	0	0	0	1	1	1	0	1
23	1991	m	0	3	0	1	.	1	1	.	5	4	6	1	1	0	0	0	1	0	1	1	.	.	1	0	0	0	1	.	0	0	1	0	1	.	1	0	0
24	1990	m	0	.	1	1	.	.	1	.	4	5	3	1	1	0	0	0	1	0	0	.	0	0	.	1	.	1	0	1	1	0	0	0	0	0	1	1	1
26	1991	m	0	2	0	1	.	1	.	.	3	4	4	.	1	.	.	.	.	0	1	1	.	.	.	1	1	1	.	1	1	.	.	.	.	1	1	1	1
27	1991	m	0	5	0	1	.	.	1	.	5	5	5	.	1	.	.	.	.	0	0	1	1	0	1	0	1	1	0	1	0	0	1	0	1	1	1	1	1
28	1990	f	0	3	1	1	1	.	1	.	5	5	4	1	1	1	0	0	1	0	1	0	0	0	0	1	1	1	.	0	.	1	1	1	1	0	0	1	1
29	1990	f	0	3	0	1	.	.	1	1	5	4	4	1	1	1	.	.	.	0	0	0	0	0	1	1	1	1	0	1	1	.	.	1	.	1	0	1	1
30	1991	f	0	3	0	1	1	.	1	1	5	5	5	1	1	0	0	0	1	0	0	0	.	0	1	.	1	1	.	1	1	0	0	1	1	1	1	1	.
31	1990	f	0	3	1	1	.	1	.	.	6	5	1	1	1	1	0	0	1	0	0	0	0	0	0	0	1	1	0	1	1	0	0	0	1	0	0	1	1
32	1989	m	0	5	0	1	.	.	.	.	6	3	6	1	1	1	1	0	0	0	0	1	.	0	0	.	0	1	1	1	0	1	1	1	.	0	1	1	0
33	1991	f	0	9	1	1	.	.	.	.	5	5	5	1	1	0	0	0	0	0	1	1	.	.	1	.	1	1	.	1	1	0	.	1	1	0	1	1	1
34	1990	f	0	3	0	1	.	.	1	1	5	4	6	1	1	1	.	.	.	0	0	.	1	0	1	.	1	.	0	1	1	0	0	.	1	1	0	.	1
35	1989	m	0	6	1	1	.	.	.	1	6	4	5	1	1	0	0	0	0	0	0	0	0	0	1	1	1	1	1	0	0	0	1	0	0	1	0	1	1
36	1990	f	0	3	1	1	1	.	1	.	5	6	4	0	1	0	0	0	0	0	0	1	0	.	1	1	1	1	1	1	1	0	1	1	1	1	1	1	0
37	1989	f	0	3	1	1	.	.	.	.	6	5	5	1	1	.	0	0	0	0	0	0	0	0	0	0	0	.	1	1	.	1	0	0	1	0	0	0	1
38	1990	m	0	3	1	1	1	.	1	.	5	5	4	1	1	1	0	0	1	0	1	1	.	1	0	0	0	0	0	0	1	1	1	1	0	0	1	0	0
39	1988	m	1	3	1	1	.	.	1	.	5	6	4	0	0	0	0	0	0	0	0	1	.	.	0	1	.	1	0	1	1	0	0	.	0	0	.	0	1
40	1990	f	0	3	1	1	.	.	1	.	4	5	4	0	1	0	0	0	0	0	0	0	0	0	1	1	1	.	.	1	.	.	.	0	1	1	.	1	.
41	1991	m	0	3	1	1	.	.	1	1	3	4	4	1	1	0	0	0	0	0	0	1	0	0	1	1	1	1	1	.	0	0	1	1	0	1	.	1	1
42	1990	m	0	3	1	1	.	.	1	.	2	4	4	1	1	1	0	0	1	0	1	.	0	0	0	.	0	1	0	.	1	0	0	0	1	.	.	1	1
43	1990	f	0	8	1	1	.	1	.	.	5	6	5	1	0	0	0	0	0	0	0	0	1	0	1	0	.	0	0	1	1	0	0	1	1	1	1	1	0
44	1990	m	0	9	1	1	.	.	1	.	5	.	4	1	1	1	0	0	1	0	0	0	0	0	0	1	0	1	1	0	1	0	0	1	1	0	1	.	1
45	1991	f	1	3	1	1	1	.	1	.	5	3	2	1	1	1	0	0	0	0	0	0	0	0	1	0	1	0	0	1	1	0	0	1	1	1	0	1	1
46	1991	f	0	2	1	1	1	.	1	.	5	6	5	0	0	0	0	0	0	0	0	0	0	0	1	1	1	1	1	1	0	.	1	1	0	1	0	1	.
47	1990	f	0	3	1	1	.	.	1	.	5	5	4	1	0	0	0	0	0	0	0	1	0	0	1	1	1	1	1	1	1	0	0	1	1	1	1	1	.
48	1989	m	0	3	1	1	.	.	1	.	3	5	4	1	0	0	0	0	0	.	1	0	0	1	0	1	1	1	1	1	1	0	1	.	1	1	.	1	1
49	1990	m	0	8	0	1	.	.	1	.	6	4	4	0	1	1	0	0	0	0	1	1	1	1	0	1	0	.	.	0	1	1	0	1	1	0	1	0	1
50	1989	m	0	3	1	1	.	.	.	.	5	2	1	1	1	1	0	0	1	0	0	0	0	0	1	0	0	1	0	1	1	0	0	0	1	1	1	1	0
51	1989	m	0	5	0	1	.	.	.	1	3	4	4	1	1	1	0	0	0	1	.	0	0	0	1	1	.	.	1	1	0	.	.	1	1	1	0	1	1
53	1989	m	0	3	1	1	1	.	1	1	5	4	3	1	1	1	.	.	1	0	0	0	.	.	1	1	1	1	1	1	1	0	1	0	0	.	.	1	1
54	1987	f	0	3	1	1	1	.	1	.	5	6	3	.	1	1	.	.	.	0	0	0	0	0	1	1	1	1	1	.	0	1	1	0	0	0	1	0	1
55	1989	m	0	3	1	1	.	.	1	.	5	5	5	1	1	1	.	0	0	0	1	0	1	1	1	1	1	1	0	0	0	0	0	0	1	1	1	1	1
57	1990	m	0	3	1	1	.	1	1	1	5	4	4	1	1	1	0	0	1	0	0	1	1	.	.	1	1	1	0	.	0	0	1	1	1	1	1	0	0
58	1990	f	0	3	1	1	1	1	1	.	3	5	5	1	1	0	1	0	1	0	1	1	1	0	0	1	0	0	0	1	1	0	0	1	1	0	1	0	0
59	1987	m	0	8	0	1	.	.	.	.	2	3	2	1	1	1	0	0	0	0	0	0	.	.	0	0	0	0	0	1	1	0	0	0	0	1	1	1	0
60	1989	m	0	5	0	1	.	.	1	.	5	6	4	0	0	0	0	0	0	0	0	1	0	0	1	1	1	1	1	1	0	0	1	0	1	.	0	1	.
61	1991	m	1	8	1	1	.	.	1	.	3	3	2	1	1	1	0	0	0	0	1	0	.	0	1	1	1	.	0	1	.	0	.	1	1	1	1	.	.
62	1988	f	0	6	0	1	.	.	.	.	5	4	1	1	1	0	0	0	1	0	0	1	.	0	.	1	.	.	.	.	1	1	.	1	1	1	.	0	.
63	1991	f	0	3	1	1	.	.	.	.	5	4	4	1	1	1	0	1	.	0	0	1	0	0	1	1	1	1	1	1	0	0	1	0	1	1	0	1	0
65	1989	f	0	.	0	1	.	1	1	.	2	5	4	1	1	1	0	0	1	0	0	0	0	0	1	1	1	1	0	1	.	1	1	1	1	1	0	1	1
66	1989	f	0	7	0	1	.	1	1	.	2	5	4	1	1	1	0	0	1	0	0	0	0	0	1	1	1	1	0	1	.	1	1	1	1	1	0	1	1
67	.	f	0	10	0	1	1	.	.	.	2	6	5	0	0	0	0	0	0	0	1	.	0	0	1	1	1	1	1	1	0	1	0	0	0	0	0	1	0
68	1990	f	0	8	0	1	.	.	1	.	3	5	5	1	.	.	.	.	.	0	1	0	0	.	0	.	0	1	1	.	1	0	0	1	1	0	0	1	0
69	1990	f	1	2	0	1	.	.	1	.	6	.	.	.	.	.	.	.	.	1	1	1	1	0	1	1	1	.	.	1	1	0	0	1	1	1	1	0	.
70	1991	f	0	3	0	1	.	.	1	.	.	6	4	.	1	.	.	.	.	0	0	1	1	0	1	0	1	0	0	.	1	0	0	0	1	1	1	1	1
71	1991	f	0	8	0	1	.	.	.	.	6	3	1	.	1	.	.	.	.	0	1	0	0	0	0	1	0	1	0	0	1	0	1	0	1	0	0	1	1
72	1989	m	0	.	0	1	.	.	.	.	5	6	1	1	1	1	0	0	1	0	0	0	0	0	0	1	1	1	1	1	1	0	0	1	1	1	1	1	0
73	1990	f	0	3	1	1	1	.	1	.	5	4	4	1	1	1	0	0	0	0	0	1	0	0	1	1	1	.	.	1	1	0	1	1	0	.	1	1	1
74	1991	f	0	3	1	1	.	1	1	1	5	4	4	1	0	0	0	0	0	0	0	0	0	0	1	0	1	1	0	1	1	0	0	1	1	1	1	1	0
75	1991	f	1	3	1	1	.	1	1	1	5	5	1	1	1	0	0	0	1	1	0	1	0	0	1	0	1	1	0	1	1	0	0	1	1	1	1	1	.
76	1991	f	0	3	1	1	1	1	1	1	5	4	1	1	1	0	0	0	0	0	0	0	0	0	1	0	1	0	0	1	1	0	0	1	1	1	1	1	0
77	1991	m	0	3	1	1	.	.	1	.	3	4	4	1	1	1	0	0	0	0	0	0	1	0	1	0	0	1	1	0	0	1	1	1	1	1	1	1	0
78	1989	m	0	3	1	1	.	.	1	.	4	4	4	1	0	0	0	0	0	0	0	0	.	0	1	0	1	1	0	1	0	0	1	1	.	1	0	1	.
79	1989	m	0	3	1	0	.	.	.	.	6	.	.	1	1	0	1	0	0	0	0	1	0	0	1	1	0	1	0	0	1	0	1	0	1	0	0	1	1
80	1990	m	0	1	0	1	.	.	1	.	2	6	4	1	1	1	0	0	1	0	1	0	0	0	1	.	1	.	.	.	1	0	.	1	1	0	1	1	.
81	1988	m	0	2	0	1	.	.	1	.	1	5	4	0	1	0	0	0	1	0	.	.	0	0	1	1	1	.	.	.	.	.	1	0	.	1	.	.	1
82	1991	f	0	3	1	1	.	1	1	.	5	6	5	1	1	0	1	0	0	0	1	0	.	0	1	0	0	.	0	0	.	0	0	1	1	.	1	1	.
84	1989	f	1	3	1	1	.	1	1	1	5	5	5	1	1	0	0	0	0	0	0	0	0	0	.	0	.	1	.	0	.	1	.	1	.	0	1	1	1
85	1990	m	0	3	1	1	.	.	1	.	3	5	2	1	1	.	.	.	.	0	1	0	0	0	1	.	1	1	0	.	1	.	.	1	1	0	0	1	1
87	1991	m	1	3	1	1	.	.	1	.	5	6	4	0	1	0	0	0	1	0	0	0	0	0	1	0	1	1	0	0	0	0	0	1	1	0	0	1	1
88	1991	f	0	3	1	1	.	.	1	1	4	4	3	1	1	0	0	0	1	0	0	1	.	0	1	1	1	1	.	1	.	0	.	1	1	1	.	1	.
89	1989	f	0	3	1	1	1	1	1	.	5	2	6	1	1	1	1	1	.	0	0	.	0	0	0	1	1	1	1	1	0	.	1	.	.	1	0	1	1
90	1990	f	0	3	1	1	.	.	.	.	5	4	1	0	0	0	0	0	0	0	0	0	1	0	1	0	1	1	0	0	1	1	0	0	1	1	1	1	0
91	1990	m	0	3	0	0	.	.	.	.	6	.	.	.	1	.	.	.	.	1	.	.	0	0	.	0	1	1	0	1	1	0	0	1	1	1	.	1	0
92	1990	m	1	3	1	1	1	1	1	1	1	4	5	0	0	0	0	0	0	0	1	1	0	0	1	1	1	1	1	0	0	1	1	1	1	0	0	1	1
93	1990	f	0	3	1	1	.	.	1	.	2	5	4	0	1	0	0	0	0	0	0	0	0	0	1	0	1	1	0	.	1	0	0	1	1	1	1	1	1
94	1990	m	0	3	1	1	.	.	1	.	1	5	4	0	1	0	0	0	0	0	1	1	1	1	1	1	1	1	1	1	0	.	1	1	1	0	0	1	1
95	1990	f	0	3	1	1	.	1	1	1	5	1	3	1	1	1	1	0	1	0	1	0	0	0	1	0	1	1	0	.	1	0	0	1	1	1	1	1	0
96	1989	m	1	3	1	1	.	.	1	.	5	4	4	0	1	0	0	0	1	0	0	.	.	0	1	1	1	.	.	.	0	.	1	1	1	1	.	1	1
98	1990	m	0	3	1	1	1	.	1	1	4	5	4	1	1	1	1	0	1	0	1	0	0	0	1	1	1	1	1	1	1	1	1	1	1	1	1	1	1
100	1990	f	1	3	1	1	.	.	1	1	5	5	6	1	1	1	0	0	0	0	0	0	0	0	1	0	0	1	0	1	1	0	0	1	1	0	1	1	0
101	1991	f	0	3	1	1	1	.	1	.	1	5	4	1	1	0	0	0	0	0	0	0	0	0	1	0	1	1	0	1	1	0	0	1	1	1	1	1	1
102	1992	m	0	3	1	1	.	.	1	1	5	4	1	0	1	1	0	0	0	0	0	0	0	0	1	0	1	0	0	0	1	.	0	1	0	1	.	1	.
104	1990	f	1	3	1	1	1	1	1	1	5	4	4	1	1	1	0	0	1	0	0	0	0	0	1	1	1	1	1	0	0	0	1	1	0	1	1	1	1
105	1990	m	0	8	0	1	1	.	.	.	1	4	1	1	1	0	0	0	1	0	0	0	0	0	1	1	1	1	1	0	0	1	1	1	1	1	1	1	1
106	1989	f	0	2	1	1	.	1	.	.	5	6	1	0	0	0	0	0	0	0	1	1	0	0	1	0	1	1	0	1	1	0	0	0	1	1	0	1	1
107	1989	f	1	3	1	1	.	.	1	.	5	4	1	1	1	1	0	0	1	0	0	1	0	0	1	.	1	0	0	1	1	0	0	0	1	1	.	1	1
108	1987	f	0	3	1	1	.	.	1	1	5	4	4	0	1	1	0	0	0	0	1	0	0	0	.	0	0	1	0	0	1	0	1	.	1	0	.	1	0
109	1990	f	1	3	1	1	.	.	1	.	5	6	4	0	0	0	0	0	0	0	0	.	0	0	.	1	.	1	1	.	.	1	.	0	1	0	.	1	.
110	1989	f	1	10	1	1	.	.	1	1	6	6	4	0	1	1	1	0	0	0	0	0	0	0	1	1	1	1	1	0	0	1	1	0	1	1	0	1	1
111	1985	m	1	5	1	1	.	.	.	.	5	2	1	1	1	1	1	0	0	0	1	1	0	0	.	0	1	1	0	1	0	0	0	.	0	.	0	1	.
112	1989	m	1	7	1	1	1	.	1	.	4	3	6	1	1	0	0	0	0	0	0	1	1	0	1	1	1	1	0	1	1	0	.	1	1	1	0	1	1
113	1990	f	0	3	1	1	.	.	1	1	5	4	4	1	1	0	0	0	0	0	0	0	.	0	1	1	1	1	0	1	.	.	.	0	.	1	.	1	.
114	1990	f	0	3	1	1	.	.	1	.	5	4	4	1	1	0	1	0	0	0	0	0	0	0	1	.	1	1	0	.	1	0	0	1	1	.	.	1	0
116	1990	m	0	7	0	0	.	.	.	.	6	.	.	.	.	.	.	.	.	0	1	0	0	0	0	1	0	0	1	0	0	1	1	0	0	0	0	1	1
117	1989	m	0	6	0	1	.	.	1	.	5	4	5	1	1	0	0	0	1	1	1	1	.	1	0	1	0	0	1	0	0	1	1	1	0	.	1	0	.
118	1992	f	0	8	0	0	.	.	.	.	6	.	.	.	.	.	.	.	.	0	0	.	1	0	1	1	.	.	0	1	1	.	0	0	1	.	0	1	.
119	1991	f	0	3	1	1	.	.	1	1	2	4	6	0	1	0	0	0	0	0	0	0	0	0	1	.	0	0	.	0	0	.	.	0	0	0	.	0	.
120	1990	m	1	8	0	1	.	1	1	.	6	4	4	1	1	1	0	0	1	0	0	0	0	0	1	1	1	1	1	1	1	0	1	0	1	0	1	0	1
121	1990	m	0	6	0	1	.	.	1	.	5	4	5	0	1	0	0	0	1	0	0	1	1	0	1	0	0	0	0	1	1	0	0	0	1	1	1	1	0
122	1991	f	1	3	1	1	.	1	1	.	5	4	4	1	1	0	0	0	1	0	.	0	0	0	.	1	.	1	0	.	1	.	1	1	0	0	0	1	1
123	1990	f	0	5	0	1	.	1	.	.	5	5	4	0	1	0	0	0	0	0	0	0	0	1	1	1	.	0	1	.	0	0	1	1	1	0	0	1	1
124	1989	m	0	8	1	1	.	1	1	.	5	4	1	0	1	0	0	0	0	0	0	1	0	0	1	1	1	1	1	0	0	0	1	0	1	1	1	1	1
125	1990	f	0	4	1	1	.	1	1	.	5	5	1	1	1	1	0	0	1	0	.	1	0	0	1	1	1	1	1	.	0	0	1	1	1	1	1	1	1
126	1991	m	1	2	1	1	.	.	1	.	5	4	4	1	1	0	0	0	0	0	0	0	0	0	0	1	1	1	0	1	1	0	0	1	1	1	.	1	1
127	1991	m	0	3	1	1	.	.	1	.	5	6	3	1	1	0	0	0	0	0	1	1	0	0	1	.	1	1	0	1	1	0	.	1	1	1	0	1	1
128	1991	f	0	2	1	1	.	.	.	.	5	4	1	1	1	0	0	0	1	0	1	0	0	0	1	1	1	1	0	0	1	0	1	1	1	.	0	1	.
129	1990	m	1	2	1	1	1	1	1	1	1	3	4	0	0	0	0	0	0	0	1	0	0	0	1	1	1	1	1	0	0	1	1	1	1	0	0	1	1
130	1990	f	0	2	1	1	.	1	1	.	3	4	4	1	1	0	0	0	1	0	0	.	0	0	.	1	1	1	1	.	0	0	1	1	1	.	.	1	1
131	1990	f	1	2	1	1	1	.	1	.	3	5	4	1	1	1	1	0	1	0	1	1	0	0	1	1	1	0	0	1	1	0	1	1	1	1	1	1	0
132	1990	f	0	2	1	1	.	.	.	.	5	5	6	1	1	0	0	0	1	0	0	.	1	1	1	1	1	1	0	1	1	0	0	.	1	1	1	.	1
133	1991	m	0	2	1	1	.	.	1	1	5	4	4	1	1	0	0	0	1	0	0	0	1	0	1	0	.	1	0	1	.	1	1	1	0	0	1	0	.
134	1990	m	0	2	1	1	.	.	.	1	6	4	4	1	1	0	0	0	0	1	0	1	.	0	1	0	0	1	0	0	1	0	0	.	1	0	0	1	.
135	1991	m	0	2	1	1	.	1	.	.	5	5	5	1	0	0	1	0	0	0	1	1	0	0	1	1	1	1	1	1	0	0	1	1	0	0	1	1	0
136	1990	f	1	2	1	1	.	.	1	.	5	6	4	1	0	1	0	0	1	0	0	1	0	.	1	.	1	.	0	1	1	0	.	1	1	1	1	1	0
137	1985	f	0	1	1	1	.	.	1	.	5	5	4	0	1	0	0	0	0	0	0	0	0	0	.	1	.	1	1	1	0	1	1	0	0	0	1	1	.
138	1991	f	1	2	1	1	.	1	1	1	5	5	5	1	1	1	0	0	0	0	0	1	0	0	1	1	1	1	0	1	1	0	1	1	1	.	.	1	1
139	1990	m	0	2	0	1	1	.	.	.	3	5	4	0	0	0	0	0	0	0	1	1	1	1	.	.	1	1	0	0	1	1	1	1	0	0	1	0	1
140	1990	f	0	2	1	1	.	.	1	.	5	6	5	1	0	0	0	0	0	0	0	.	.	0	1	.	1	1	.	1	1	0	0	1	1	1	.	1	.
141	1989	f	0	2	1	1	.	1	1	.	3	5	5	1	1	0	0	0	0	0	0	0	.	0	1	1	1	0	.	0	1	0	1	1	1	.	1	1	0
142	1989	m	1	2	1	0	.	.	.	.	6	.	.	1	1	.	0	0	0	0	0	1	0	0	0	0	0	.	0	1	1	0	0	1	1	0	1	0	1
143	1991	f	0	2	1	1	.	.	1	.	4	5	6	1	0	1	0	0	0	.	0	0	0	0	0	1	0	.	1	.	1	0	1	0	1	1	.	1	.
144	1991	f	0	2	1	1	.	.	1	.	5	4	4	1	0	1	0	0	0	0	0	.	0	0	1	.	.	1	.	1	.	0	.	0	1	.	1	0	1
145	1991	f	0	2	1	1	.	.	.	.	5	6	4	1	0	0	1	0	1	0	0	0	.	0	1	0	1	1	0	.	1	0	0	0	1	1	1	1	1
146	1991	m	0	2	1	1	.	.	1	1	5	4	4	1	1	.	0	0	0	0	0	0	0	0	0	1	1	1	0	1	1	0	1	1	1	0	.	1	.
148	1990	f	0	2	1	1	.	.	1	.	3	4	1	1	1	0	0	0	0	0	0	1	0	1	1	1	1	1	1	0	0	0	1	0	1	0	1	1	1
149	1992	f	0	2	1	1	.	.	.	.	5	6	5	1	1	0	0	0	0	0	0	1	1	1	0	.	.	1	0	1	1	0	0	1	1	.	.	1	0
150	1991	f	0	2	1	1	.	.	.	1	5	5	5	0	0	0	0	0	0	0	0	0	0	0	1	.	.	1	.	1	.	.	.	0	.	0	.	1	.
151	1990	f	0	2	1	1	.	.	1	.	5	6	4	0	0	0	0	0	0	0	.	0	.	0	1	1	.	1	1	1	.	0	1	0	.	0	.	1	.
152	1988	f	0	2	1	1	1	1	1	.	5	4	4	1	1	0	0	0	1	0	1	1	0	.	1	1	1	1	1	1	1	0	1	1	1	1	1	1	1
153	1991	m	0	2	1	1	.	1	1	.	5	6	4	1	1	0	0	0	0	0	0	0	0	0	1	0	1	1	.	1	0	1	1	1	.	.	1	1	.
154	1985	f	0	1	1	1	.	.	1	.	3	5	4	0	1	0	0	0	0	0	0	1	.	0	.	1	1	1	1	0	0	1	1	1	0	0	.	1	1
16	1991	f	1	1	0	0	.	.	.	.	4	5	1	1	1	1	1	1	1	0	1	1	1	1	1	1	1	1	1	1	1	1	1	1	1	1	1	1	1
25	1990	f	0	3	0	1	.	.	1	1	3	4	4	1	1	1	0	0	0	0	1	1	1	0	1	1	1	1	1	1	1	0	0	1	1	1	1	0	.
52	1990	m	0	3	1	1	1	.	.	.	5	3	4	1	1	0	1	0	0	0	0	.	.	.	.	.	.	.	.	.	.	.	.	.	.	.	.	.	.
56	1990	m	0	8	0	0	.	.	.	.	6	.	4	0	0	0	0	0	0	0	0	0	0	0	1	.	0	1	.	1	1	1	.	0	1	.	1	1	.
64	1989	m	0	10	0	0	.	.	.	.	6	3	1	.	.	.	.	.	.	0	0	1	.	.	1	1	1	1	1	1	0	0	1	1	1	1	0	1	1
83	1989	f	0	3	1	0	.	.	.	.	6	6	4	0	0	0	0	0	0	0	1	1	1	1	1	1	1	1	1	1	1	1	1	1	1	1	1	1	1
86	1989	m	0	3	1	1	.	.	1	.	6	6	4	0	1	1	0	0	0	0	0	0	0	0	.	1	.	1	0	1	1	0	0	0	1	0	0	1	.
97	1990	m	0	3	1	0	.	.	.	.	5	3	4	1	1	1	0	0	1	0	1	0	0	0	1	1	1	1	0	1	1	0	1	1	1	1	1	1	0
99	1990	f	1	3	1	0	.	.	.	.	5	4	2	1	1	0	1	0	1	0	1	0	1	0	1	1	1	1	0	1	0	0	1	0	1	1	1	1	0
103	1989	f	0	3	0	0	.	.	.	.	6	6	3	1	1	1	0	0	1	0	0	0	.	0	1	.	1	1	0	.	1	.	0	1	1	0	0	.	1
115	1990	m	0	3	1	1	.	.	1	.	6	6	3	1	1	1	0	0	1	1	0	.	.	0	1	0	1	1	0	1	1	0	0	0	1	0	0	1	0
147	1989	f	0	2	1	0	.	.	.	.	6	6	4	.	.	.	.	.	.	0	0	1	0	0	.	.	1	0	0	0	0	1	0	0	1	0	0	0	0
